# Supplementary material for: Arabidopsis TGA256 Transcription Factors Suppress Salicylic-Acid-Induced Sucrose Starvation
Source: Plants (Basel). 2023 Sep 16;12(18):3284. doi: 10.3390/plants12183284 (PMC10534317; doi:10.3390/plants12183284)
Supplement: Supplementary file 1 [file plants-12-03284-s001.zip]

Archive with 1 entries (1 files):
- plants-2596660-supplementary.pdf
